# Supplementary material for: Enhanced Photoluminescence of Europium-Doped TiO2 Nanoparticles Using a Single-Source Precursor Strategy
Source: Molecules. 2024 Dec 10;29(24):5824. doi: 10.3390/molecules29245824 (PMC11678432; doi:10.3390/molecules29245824)
Supplement: Supplementary file 1 [file molecules-29-05824-s001.zip]

Archive with 1 entries (1 files):
- molecules-3324633-supplementary.pdf
